# Supplementary material for: Differential Tropism in Roots and Shoots of Resistant and Susceptible Cassava (Manihot esculenta Crantz) Infected by Cassava Brown Streak Viruses
Source: Cells. 2021 May 17;10(5):1221. doi: 10.3390/cells10051221 (PMC8156387; doi:10.3390/cells10051221)
Supplement: Supplementary file 1 [file cells-10-01221-s001.zip]

Archive with 1 entries (1 files):
- cells-1219508-supplementary.pdf
